# Supplementary material for: Evaluation of SARS-CoV-2 Antibody Response Between Paired Fingerprick (HemaPEN®) and Venepuncture Collected Samples in Children and Adults
Source: Antibodies (Basel). 2025 Feb 5;14(1):13. doi: 10.3390/antib14010013 (PMC11843976; doi:10.3390/antib14010013)
Supplement: Supplementary file 1 [file antibodies-14-00013-s001.zip]

Archive with 1 entries (1 files):
- antibodies-3265221-supplementary.pdf
